# Supplementary material for: The bHLH transcription factor AcB2 regulates anthocyanin biosynthesis in onion (Allium cepa L.)
Source: Hortic Res. 2022 Jun 2;9:uhac128. doi: 10.1093/hr/uhac128 (PMC9418810; doi:10.1093/hr/uhac128)
Supplement: Web_Material_uhac128 [file web_material_uhac128.zip]

Archive with 2 entries (2 files):
- Supplementary Figures.pdf
- supplementary Table.pdf
